# Supplementary material for: A pattern recognition artificial olfactory system based on human olfactory receptors and organic synaptic devices
Source: Sci Adv. 2024 May 23;10(21):eadl2882. doi: 10.1126/sciadv.adl2882 (PMC11114221; doi:10.1126/sciadv.adl2882)
Supplement: Supplementary file 2 — Data S1 to S4 [file sciadv.adl2882_data_s1_to_s4.zip]

Archive with 4 entries (4 files):
- Data S4.xlsx
- Data S1.xlsx
- Data S2.xlsx
- Data S3.xlsx
